# Supplementary material for: Detection of Biomolecules Using Solid-State Nanopores Fabricated by Controlled Dielectric Breakdown
Source: Sensors (Basel). 2024 Apr 10;24(8):2420. doi: 10.3390/s24082420 (PMC11053845; doi:10.3390/s24082420)
Supplement: Supplementary file 1 [file sensors-24-02420-s001.zip]

Archive with 1 entries (1 files):
- sensors-2894750-supplementary.pdf
